# Supplementary material for: A Paging Training Program for a Fourth-Year Internship Readiness Course
Source: MedEdPORTAL. 2020 Nov 13;16:11021. doi: 10.15766/mep_2374-8265.11021 (PMC7666833; doi:10.15766/mep_2374-8265.11021)
Supplement: Supplementary file 1 — Cases with Checklists.docxPatient Sign-outs.docx [file mep_2374-8265.11021-s001.zip]

Archive with 3 entries (3 files):
- A. Cases with Checklists.docx
- B. Patient Sign-Outs.docx
- _Educational_Summary_Report_11021.pdf
